# Supplementary material for: Towards a Comprehensive Framework for Made-to-Measure Alginate Scaffolds for Tissue Engineering Using Numerical Simulation
Source: Gels. 2025 Mar 7;11(3):185. doi: 10.3390/gels11030185 (PMC11942394; doi:10.3390/gels11030185)
Supplement: Supplementary file 1 [file gels-11-00185-s001.zip]

Archive with 5 entries (3 files):
- gels-3409359-supplementary/
- gels-3409359-supplementary/Supplementary Videos/
- gels-3409359-supplementary/Supplementary Videos/Video S1-Alginate-Disc_gelation_sim_10mM.avi
- gels-3409359-supplementary/Supplementary Videos/Video S2-Alginate-Disc_gelation_sim_20mM.avi
- gels-3409359-supplementary/Supplementary Videos/Video S3-Alginate-Disc_gelation_sim_40mM.avi
